# Supplementary material for: Mechanistic Study on the Corrosion of (La,Sr)(Co,Fe)O3-δ Cathodes Induced by CO2
Source: Molecules. 2023 Nov 8;28(22):7490. doi: 10.3390/molecules28227490 (PMC10673451; doi:10.3390/molecules28227490)
Supplement: Supplementary file 1 [file molecules-28-07490-s001.zip]

Archive with 1 entries (1 files):
- molecules-2581538-supplementary material.pdf
